# Supplementary material for: Features of Mobile Diabetes Applications: Review of the Literature and Analysis of Current Applications Compared Against Evidence-Based Guidelines
Source: J Med Internet Res. 2011 Sep 22;13(3):e65. doi: 10.2196/jmir.1874 (PMC3222161; doi:10.2196/jmir.1874)
Supplement: Supplementary file 1 [file jmir_v13i3e65_app1.xls]

## Sheet: data
		Last Updated	Release	Developer	BG	Weight	Exercise	Diet	BP	Education	Alerts, Reminders	Time of day tag	Social Media	Communication	Synch with PHR	Medication	Symptoms	Decision Support		User Ratings			Platform	disclaimer points	Pay/Free	Comments/Description
																		Doctor	Patients	Value	Count	iPhone
1	Glucose Buddy - Diebetes Helper 3.6.0	2011-02-01	2008	Tom Xu, Mylestone Health	m	m	m	m	m	-	m	m	forum, facebook, twitter	email	-	m	-	-	-	3.5	2907	4+	iPhone	Safety info, no disclaimer	free	Cross device synch., A1c estimator, reminders. Diet, activity as notes
2	Diabetes Diary	oct 2010	-	Chris Bowley	m	-	-	m	-	-	-	m	-	export to csv	-	m	-	-	-	3.5	32	4+	iPhone	none	17Kr
3	Diabetes Buddy (Lite) 1.0.2	2011-01-01	2010	BHI Technologies, Inc	m	m	m	m	m	-	-	m	twitter	email,write review	-	m	-	-	-	4	245	4+	iPhone	none	29Kr/free	comprehensive food selection
4	Easy Diabetes	2011-02-01	2010	Moonstone Solutions Limited	m	-	-	m	-	-	-	m	-	email, csv	-	m	-	-	-	3	39	4+	iPhone	none	free
5	Diabetes Log 0.97.5	2009-01-01	2008	Chris Ross	m	-	-	m	-	-	-	-	-	email, csv	-	m	-	-	-	3	1501	4+	iPhone	-	free	small app, LAZY developer
6	Diabetes Pilot 5.0.6	2010-11-01	2010	Digital Attitudes	m	m	m	m	m	-	-	m	-	email, share nutrition data	-	m	-	-	-	3.5	142	4+	iPhone	-	free	wifi synch, buggy with dates
7	Log For Life - Diabetes Quick Entry	2010-07-01	2009	Gnoso Inc.	m	m	m	m	-	-	-	-	-	-	-	m	-	-	-	2	76	4+	iPhone	-	free(pay)	Low usability, counterintuitive data entry, bugs
8	Bant	Oct 2010	2010	Univeristy Helath Network	m	-	-	-	-	-	m	-	m, Twitter	email	a, GoogleHealth	-	-	-	-	2.5	175	4+	iPhone	-	free	unusable, cannot enter BG values
9	DiabetesGrapher Free	2010-02-01	2009	Michael Heinz	m	-	-	-	-	-	-	-	-	email	-	m	-	.	.	2	64	4+	iPhone	-	free	Bad, cluttered user interface
10	Vree	2011-02-01	2010	Merk & Co. Inc.	m	m	m	m	m	generic	m	a	-	email	-	-	-	-	-	3.5	15	4+	iPhone	notice about privacy	free
11	Blood Sugar diabetes Control	2009-07-01	-	GP Imports Inc.	m		m	m		-	-	-	m, forum	email screen shots	-	m	-	.	.	2.5	146	4+	iPhone	disclaimer	6Kr	disclaimer, No proper forum
12	GluCoMo	2011-01-01	2010	Artificial Life inc.	m	m	m	m	m	generic, WHO website	m	m	m, Twitter, forums	-	-	m	-	-	-	2	53	4+	iPhone	-	free
13	MedValues Light (Pro)	2010-02-01	2009	Michael Heinz	m	m	-	-	m	Personalized -Lying	-	m	-	email, csv,pdf	-	m	-	-	a	2.5	32	4+	iPhone		free (29Kr)	FRAUDULENT - does not deliver on description, counter-intuitive design, simply aweful
14	Diabetes-Tracker	oct 2010	2010	John Stitt	m	-	-	-	-	-	-	m	-	email, csv	-	m	-	-	-	-	-	4+	iPhone		11Kr	does not work well, too many bugs, bad GUI design
15	Diamedic	2010-04-01	2009	Nicolas Martin	m	m	m	m	-	-	-	m	-	email, csv	-	m	-	-	-	3.5	132	4+	iPhone		35Kr	puls and temperture as well
16	Track3 - Diabetes Planner and Carb Counter (SI version)	2010-07-01	-	Coheso, Inc.	m	-	-	m	-	-	-	m	-	email, csv, pictures	-	m	-	-	-	4	195	4+	iPhone		35Kr
17	LogFrog DB - A Leap in Diabetes Management	2011-02-01	2011	Fresh Sliced News Inc.	m	-	m	m	-	-	m	m	-	email, csv	-	m	-	-	-	4.5	25	4+	iPhone		17Kr
18	Glucose Tracker Lite - Log & monitor your blood glucose levels	2010-06-01	2009	BHI Technologies, Inc	m	m	-	-	-	-	-	m	-	pictures	-	-	-	-	-	2.5	122	17+	iPhone		free (6Kr)
19	Blood Pal Free - Glucose Tracker	2010-08-01	2010	DeltaWorks Limited	m	-	-	-	-	-	m	a	-	email, pdf, html, csv	-	m	-	-	-	3	25	4+	iPhone		free (6Kr)
20	Diabetes Manager	2011-02-01	2011	iTenuto Soft	m	-	-	m	-	-	-	m	-	email, csv	-	a, atomatic insluin calculation	-	-	-	3	6	4+	iPhone	Note on not to rely on application	29Kr
21	UTS Diabetes	2009-09-01	2009	Indigo byte Systems LLC	m	-	-	m	-	-	-	-	utshealth.com	-	-	m	-	-	-	2.5	18	4+	iPhone		49Kr	no longer available
22	Diabetes Companion	Oct 2010	2010	LifeMed Media, Inc.	m	-	-	m	-	generic	-	a	dLife.com, Q&A	email	-	m	-	-	-	3	107	4+	iPhone		6Kr	Allows tagging of BG results
23	Islet - Diabetes Assistant	2009-09-01	-	Michael Connor	m	-	m	m	-	-	-	-	-	email	-	m	-	-	-	3.5	108	4+	iPhone		17Kr
24	eDiabetes for iPhone	Dec 2009	2009	Physiosensing, Inc	m	-	m	-	-	personalized - Lying	-	-	-	-	-	m	-	-	a - Lying	-	-	12+	iPhone		11Kr	personalized health education about developing heart diseases
25	Blood Sugar Tracker by healthycloud.com	Oct 2010	2010	Healthy Cloud LLC	m	-	-	-	-	-	-	-	-	-	-	-	-	-	-	3.5	10	4+	iPhone		free	small sloppy work
26	iDiabetes - Blood Glucose (Sugar) Tracker	2011-02-01	-	iHealth Ventures LLC	m	-	-	-	-	-	-	-	-	email	-	-	-	-	-	2	51	4+	iPhone		11Kr
27	Diabetic Tracker Unlimited	2011-02-01	2009	David, TessitoreDash Technologies	m	-	-	-	-		-	-	-	self-email	-	-	-		-	2	23	4+	iPhone		11Kr
28	Health Tracker PRO	2010-11-01	2010	Xlabz Technologies Pvt Ltd	m	m	-	-	m	-	-	-	-	email	-	-	-	-	-	2	12	4+	iPhone		21Kr	App not specific to diabetes
29	ZipHealth	2011-01-01	2009	Applied Research Works limited	m	m	m	m	m	-	m	-	share with family and friends	-	HealthVault, Google Health	m	-	-	-	2.5	13	4+	iPhone		free	general collaboration app for patient, doctor, caregiver for managing chronic diseases - Difficult to use
30	GlucoRecord	2009-08-01	2009	Scott C. Raven, PhD	m	-	m	m	-	-	-	-	-	email, csv	synch with myglucorecord.com	m	-	-	-	2	14	4+	iPhone		17Kr
31	diabetesPlus	2011-01-01	2010	Daniel Wischer	m	-	m	m	-	-	-	-	-	email, pdf	-	m	-	-	-	4.5	9	4+	iPhone		21Kr
32	Tag-it-Yourself	2011-02-01	2010	Interaction Design Centre	m	m	-	-	-	-	-	-	-	-	-	m	-	-	-	-	-	4+	iPhone		free	a general journaling application, info using tagging
33	DF Diary	2011-02-01	-	Diabetic Friend Ltd.	m	-	-	m	-	-	-	-	www.diabeticfriend.co.uk, forum	email, graphs	synch with dibetecfriend.co.uk	m	-	-	-	3.5	17	12+	iPhone		17Kr
34	Sugars	2010-11-01	2010	Dean Harde	m	-	-	m	-	-	-	-	-	-	-	m	-	-	-	-	-	4+	iPhone		17Kr
35	HealthLog	2011-02-01	2011	InnovaPath Solutions	m	m	m	-	m	-	-	-	-	email, csv	-	-	-	-	-	-	-	4+	iPhone		11Kr	general health applicaiton
36	DAFNE Online	2011-02-01	2011	Simon Fisher	m	-	-	m	-	-	-	m	news, forums	-	synch with dafneonline.co.uk	m	-	-	-	-	-	4+	iPhone		free
37	Reklaim YourBalance	2011-02-01	2010	Reklaim Inc	m	-	m	m	-	generic, videos	-	-	Twitter, facebook	emails	-	m	-	-	-	-	-	4+	iPhone		free
38	Health Track	2011-01-01	2011	FingerTap Inc	m	m	-	-	m	generic	-	-	-	email, csv	-	-	-	-	-	-	-	4+	iPhone		6Kr	general health applicaiton
39	avetanaMob	dec 2010	-	aventana GmbH	m	m	-	-	m		-	-	-	-	-	-	-	-	-	-	-	4+	iPhone		11Kr	general health applicaiton
40	dbees.com	dec 2010	-	Freshware	m	m	m	m	m	-	-	-	-	share PHR with doctor	synch with dbees.com	m	-	-	-	-	-	4+	iPhone		free	Doesnt work on mobile
41	DM Graph	dec 2010	-	Minoru Olshi	m	-	-	-	-	-	-	-	-	pictures	-	-	-	-	-	-	-	4+	iPhone		6Kr
42	Glucose	2010-09-01	2010	Brandon Fosdick	m	-	-	-	-	-	-	-	-	email, export to Google Spreadsheet	-	m	-	-	-	-	-	4+	iPhone		6Kr
43	Diabetophone	2011-02-01	2011	Axon Lab AG	m	-	-	-	-	-	-	-	-	-	-	m	-	-	-	-	-	4+	iPhone		17Kr
44	Fructose	2011-02-01	2011	Wilhem Meignan	m	-	-	-	-	-	-	-	-	-	-	m	-	-	-	2.5	15	4+	iPhone		21Kr
45	BGluMon - Blood Glucose Monitor	2010-09-01	-	Anatoly Butko	m	-	-	-	-	-	-	m	-	email, csv	-	m	-	-	-	4	180	4+	iPhone		11Kr
46	MyVirtualHealthCheck	2010-11-01	2010	Chronic Care Management Inc	m/a	m/a	-	-	m/a	generic	-	m	twitter	email	synch with myvirtualhealthcheck.com	-	-	-	-	-	-	4+	iPhone		11Kr	general health applicaiton, buggy
47	Easy Sugar	oct 2010	2010	Charles H. Chapman	m	-	-	-	-	-	-	-	-	email	-	-	-	-	-	-	-	4+	iPhone		6Kr	Sloppy work. Says WEIGHT has been saved when infact its BG
48	VitalPro	2011-01-01	-	Surabhi Inc	m	m	-	-	m	-	-	-	-	email	-	-	-	-	-	-	-	4+	iPhone		29Kr	general health applicaiton
49	Glucose-Charter	2009-01-01	2008	Dr. Lee Konowe, PhD	m	m	-	m	-	-	-	-	-	-	-	m	-	-	-	2.5	150	4+	iPhone		6Kr
50	Glucose Tracker (Free)	2011-02-01		Vimukti Technologies Pvt Ltd	m	m	-	-	-	-	-	m	-	-	-	m	-	-	-	5	3	-	BlackBerry		free ($2.99)
51	Diabetes Tracker	2010-08-01		Aims Migital Technovations Pvt. Ltd.	m	-	-	-	-	generic		m	-	-	-	-	m	-	-	2	1	-	BlackBerry		$3.99	Not for type 1
52	Blood Sugar Diary	2010-01-01		EFRAC	m	-	-	-	-	-		m	-	email, csv, pictures	-	-	-	-	-	-	-	-	BlackBerry		$7.99	Generic logging of info, eg, insulin or food
53	iRecordit Diabetes Sugar Glucose and Health Tracker	may 10		Communiteq Systems Inc.	m	m	m	m	m	generic, nuitrition and exercise		-	-	email	-	m	-	-	-	4.5	8	-	BlackBerry		$5.99
54	HandyLogs Sugar	2011-03-01		HandyLogs LLC	m	-	-	-	-	-		m	handylogs.com	-	synch with handylogs.com	m	-	-	-	-	-	-	BlackBerry		free
55	A1C Calculator	2010-03-01		Vimukti Technologies Pvt Ltd	m	-	-	-	-	-		-	-	-	-	-	-	-	-	1	1	-	BlackBerry		$0.99	estimates A1c from BG measurements
56	Glucose	2011-01-01		MobiDala	m	-	-	-	-	-		m	-	email, csv, jpeg	-	-	-	-	-	4.5	3	-	BlackBerry		$3.99
57	Glucose Tracker	2009-11-01		Handango, Inc.	m	-	-	-	-	-		m	-	-	-	-	-	-	-	-	-	-	BlackBerry		$19.99
58	HealthFile LIVE!	2011-01-01		WakefieldSoft LLC	m	m	-	m	m	-		-	family portal	-	-	-	-	-	-	0	1	-	BlackBerry		>$1/month	General application for health monitoring - web based
59	Glucose Tracker	2010-01-01		SoundTells LLC	m	-	-	-	-	-		-	-	email, csv	-	-	-	-	-	-	-	-	BlackBerry		$13.99	Uses mostly comments to enter food, etc.
60	My Family	2010-06-01		Vimukti Technologies Pvt Ltd	m	m	m	m	m	-		-	family portal	email	-	m	-	-	-	2	1	-	BlackBerry		$3.99	Generic application for monitoring health status
61	Personal Health Combo	oct.10		Vimukti Technologies Pvt Ltd	m	-	-	-	m	-		-	-	-	-	-	-	-	-	-	-	-	BlackBerry		$8.99	Generic application
62	Health Records Combo	oct. 20		Vimukti Technologies Pvt Ltd	m	m	-	-	-	-		-	family portal	email	-	m	-	-	-	-	-	-	BlackBerry		$9.99	Generic application
63	OnTrack Diabetes	dec. 10		GExperts Inc	m	m	m	m	m	-		m/a	-	email, csv, html, xml	-	m	-	-	-	4.5	1983	-	Android		free
64	QuantiaCare for Diabetes	2011-02-01		Quantia Communications, Inc.	m	m	m	m	-	generic, multimedia		-	-	email, fax	-	m	-	-	-	3.5	11	-	Android		free
65	Diabetes Journal	2010-10-01		michael @ 3qubits	m	m	m	-	m	-		m	-	email		m	-	-	-	4	34	-	Android		free (£1.99)
66	dbees.com	2010-12-01		Freshware	m	m	m	m	m	-		-	-	share with doctor	synch with dbees.com	m	-	-	-	4	21	-	Android		free	Mentions diabetes and insulin types supported, and insulin pumps
67	eDiabetes Pro	2010-01-01		Physiosensing, Inc	m	m	-	m	m	-		-	-	-	-	m	-	-	-	2	14	-	Android		free (11.08Kr)
68	Glucool	2010-10-01		michael @ 3qubits	m	m	m	m	m	-		m	-	email, graphs	-	m	-	-	-	4.5	34	-	Android		£1.99
69	Diabetes Tracker	2011-03-01		Daniel Development	m	-	-	-	-	-		-	-	-	-	a, automatic insluin calculation	-	-	-	3.5	5	-	Android	warning about following doctors advice	8,30Kr
70	A1C Calculator	2010-04-01		Vimukti Technologies Pvt Ltd	m	-	-	-	-	-		-	-	-	-	-	-	-	-	2.5	2	-	Android		11.08Kr
71	GlucaTrends Diabetes Beta	2011-03-01		Glucatrends Developer	m	-	-	-	-	-		m	-	email, csv, xml	synch with portal	m	-	-	-	4	4	-	Android		free
72	Diabetes Tracker Carb Ed.	2011-03-01		Daniel Development	m	-	-	m	-	-		-	-	-	-	a, atomatic insluin calculation	-	-	-	3	1	-	Android	warning	8,30Kr
73	Glucose Meter	2011-03-01		Francisco J Belchi	a/m	m	m	m	m	-		m	-	email	synch with google Health	m, automatic insulin calculator	-	-	-	4	17		Android		15.49Kr
74	Bluetooth Blood Glucose	2010-12-01		IdeaSynthesis LLC	a/m	-	-	-	-	-		m	-	email, SMS	synch with Google Health	-	-	-	-	-	-	-	Android		5.51Kr	FORA D15b glucometer is currently supported., SimpleEye Google Health Sync.
75	Reklaim™ Your Balance	2011-02-01		Reklaim Inc	m	-	m	m	-	generic, multimedia		-	-	email	-	m	-	-	-	-	-	-	Android		free	specifies app for type 2 diabetes
76	Diabetes Log	2010-08-01		LuppTech	m	-	-	m	-	-		-	-	email, csv	-	m	-	-	-	3.5	6	-	Android		27.79Kr
77	myFitnessCompanion	2011-02-01		myFitnessCompanion	a/m	a/m	-	-	a/m	personalized feedback after measurement, multimedia		m	-	-	synch with Google Health or myFitnessCompanion.com	-	-	-	-	4.5	6	-	Android		22.50Kr	general application, and using all bluetooth sensors
78	Track3 Diabetes Planner	2010-06-01		Coheso, Inc.	m	-	m	m		-		-	-	-	-	m	-	-	-	3.5	21	-	Android		38.93Kr
79	Fit Journal	2011-02-01		TwistByte	m	m	-	-	m	-		-	-	email	-	-	-	-	-	3.5	23	-	Android		5.51Kr	food, insulin put in as comments or annotations
80	My Blood Glucose & HbA1c	2010-05-01		Webpatient.net	m	-	-	-	-	-		m	-	export as csv	-	-	-	-	-	-	-	-	Android		22.22Kr
81	AgileDiabetes	2010-05-01		AgileMedicine, LLC	m	-	-	-	-	-		-	-	email	-	-	-	-	-	4	9	-	Android		5.51Kr
82	DiabetesManager	2010-01-01		Douglas Harley	m	m	m	m	m	-		-	-	export as csv	-	-	-	-	-	4	12	-	Android		27.85Kr
83	Glucose Tracker	2010-08-01		Neno Apps	m	-	-	-	-	-		-	-	email, csv, xml	-	-	-	-	-	4	16	-	Android		free
84	Diabete Calc Free	2010-09-01		Stéphane Planquart	m	-	-	-	-	-		-	-	-	-	a, automatic insluin calculation	-	-	-	-	4.5	8	Android		free
85	HealthFile LIVE!	2010-12-01		WakefieldSoft LLC	m	m	-	-	m	-		-	-	-	-	m	-	-	-	-	4	7	Android		free (subscription)
86	imDoctor (Trial)	2011-02-01		Quicols Consultancy Services	m	m	-	-	m	-		m	-	-	-	-	-	-	-	-	-	-	Android		13.44Kr	General application
87	SimpleEye Google Health Sync	2011-01-01		IdeaSynthesis LLC	a/m	a/m	-	-	a/m	-		-	-	-	synch with Google Health	-	-	-	-	1.5	4	-	Android		11.08Kr	General google health synchronisation app for bluetooth devices
88	Symphony's GHealth Demo	2011-03-01		Atul Nene	m	-	-	-	m	-		-	-	-	synch with Google Health	m	-	-	-	2	15	-	Android		free
89	Stabilix PHR Lite (Pro)	2011-01-01		Stabilix Corporation	m	m	-	m	m	-		-	-	-	-	-	-	-	-	4	8	-	Android		free (22.22Kr)	general app
90	doktor.rs	2010-09-01		doktorrs	m	m	m	-	m	-		-	-	-	-	m	-	-	-	3.5	26	-	Android		free	general app
91	Diabetic Data Log	2011-02-01		McLaren	m	-	-	m	-	-		-	-	export to csv	-	-	-	-	-	5	2	-	Android		5.57Kr
92	Diabete Calc	2010-11-01		Stéphane Planquart	m	-	-	m	-	-		m	-	-	-	a, automatic insluin calculation	-	-	-	4	5	-	Android		10.89Kr
93	Insulin Calculator (Free)	2010-11-01		LuppTech	m	-	-	m	-	-		m	-	-	-	a, automatic insluin calculation	-	-	-	3	12	-	Android		11.08Kr (Free)
94	HbA1c Calc	2011-02-01		Stéphane Planquart	m	-	-	-	-	-		-	-	-	-	-	-	-	-	5	1	-	Android		6.15Kr	just an HbA1c estimator
95	My Vital Signs	2010-05-01		Webpatient.net	m	m	-	-	m	-		-	-	export csv, txt	-	-	-	-	-	2.5	7	-	Android		22.22Kr	general application
96	Vree			Merk & Co. Inc.	m	m	m	m	m	generic	m	a	-	email	-	m	-	-	-	1	-	-	Symbian	notice about privacy	free
97	Diabetes Tracker (Free)			Migital	m	-	-	-	-	generic tips		-	-	-	-	-	m	-	-	3 (free)	-	-	Symbian		free (30Kr)
98	Blood Sugar Diary			EFRAC	m	-	-	-	-	-	-	m	-	export csv, pics	-	-	-	-	-	4	-	-	Symbian	-	45Kr	other data entered as notes, eg. insuling, etc
99	dbees.com			Freshware	m	m	m	m	m	-		-	-	-	-	m	-	-	-	-	-	-	Symbian		free	Mentions diabetes and insulin types supported, and insulin pumps
100	MyGlucoHealth			MyGlucoHealth	a	m	m	m	-	-	-	-	forum, facebook	-	synch with myglucohealth.net	-	-	-	-	4	-	-	Symbian	-	free	BG sensor with integrated bluetooth
101	BodyTel Mobile			BodyTel Europe	a	a	m	m	a	-	-	-	-	-	synch with bodytel.com	m	-	-	-	3	-	-	Symbian	-	free	GlucoTel blutooth sensor
	Grey Literature
102	t+ Diabetes	2011		OBS Medical	m		m	-						email, sms	synch with web-portal	m	m						java
103	OmniPod PDM	2011		Insulet Corp.	a			m		personalized, decisionsupport					web-portal synch	a										based on insulin pump technology
104	DiabetesProfiler	2008		Robert Mützner	m	m	m	m	m							m							PalmOS
105	Alive Mobile Diabetes Management System	2011		Alive Technologies	a					tips	a			sms	web-portal synch	m
106	DiabGo	2009		Ace T&T	m	m	m	m								a							windows
107	GC Pro - Glucose Charter Pro	2009		e-Agent	m	m		m						email	anomymous synch, backup	m							iPhone			on US market
108	GGC - GNU Gluco Control	2011		Dieter Schultschik	m		m	m						pdf		m							java
109	UTS Diabetes	2009		Indigo Byte Systems	m			m							web-portal synch	m							PalmOS
110	Glucose One	2007		GlucoseOne	m		m	m	m			m				m							PalmOS
111	HealthEngage	2011		HealthEngage	a
					-	-	-	-	-	-	-	-	-	-	-	-	-	-	-	-	-	-		-	-	-
					-	-	-	-	-	-	-	-	-	-	-	-	-	-	-	-	-	-		-	-	-
	LITERATURE				-	-	-	-	-	-	-	-	-	-	-	-	-	-	-	-	-	-		-	-	-
112	Årsand et al. FewTouch	2011-02-01		NST	a	-	a/m	m	-	generic	a	-	-	-	-	m	-	-	-	-	-	-	Windows	-	free	not avaialble on Microsoft Marketplace
113	GlucoPhone			Genesis Health Technology	a	-	-	-	-	-	-	-	-	sms	synch with glucophone.com	-	-	-	-	-	-	-	BlackBerry	-	free	mobile phone add-on - hardware
114	Buranarach et al.	2010		NECTEC, Thailand	m	m	m	m	m	personalized	m	m	socail support, forum	email	web portal-based	m							-	-	-	work-in-progress - talk is cheap
115	Carroll at al - GlucoPack	2007		HealthPia, USA	a	-	m	m	-	-	-	-	-	sms	-	-	-	-	-	-	-	-	-	-	-	mobile phone add-on - hardware
116	Chang et al - mPHR	2010		Chung Cheng Uni, Taiwan	m	-	m	m	m	generic	a	-	chat	email, webmail	web-portal	m	-	-	-	-	-	-	-	-	-	-
117	Curran et al - INNSULIN	2010		University of Ulster - UK	m	-	m	m	-	-	-	m	-	sms	-	a	-	-	-	-	-	-	Android (Java)	-	-	-
118	Faridi - NICHE - Yale Prevention Research Center, USA	2007		Confidant Diabetes Solution	a	a	m	m	a	personalized tips	-	-	-	webmail	web-portal	m	-	-	-	-	-	-	Windows,BlackBerry,Android	-	-	-
119	Hammer- METABO	2010		University of Augsburg, Germany	m	m	m	m	-	personalized tips	a	-	-	-	Connected with EHR, lab results	m	-	-	-	-	-	-		-	-	-
120	Harris - HealthReachMobile	2010		University of Washington,USA	a	-	-	-	-	personalized messages	-	-	-	email	-	-	-	-	-	-	-	-	windows	-	-	-
121	Istepanian et al.	2009		Kingston University, UK	a	-	-	-	a	-	a	-	-	sms, webmail	web-portal	-	-	-	-	-	-	-	Symbian	-	-	-
122	Lim - GlucoDr Supersensor	2010		Seoul National University, Korea	a	-	-	-	-	personalized messages	-	-	-	-	connected with EHR	-	-	-	-	-	-	-		-	-	-
123	Mamykina et al. - MAHI	2010		Columbia Uni., USA	a	-	-	-	-	-	-	-	forum	-	web-portal	-	-	-	-	-	-	-	Symbian	-	-	-
124	Mougiakakou - SMARTDIAB - MPA	2010		Nat. Tech. Uni. of Athens	a	m	m	m		-	-	m	-	webmail	web-portal	m	-	-	-	-	-	-	Windows	-	-	-
125	Zhou et al.	2010		Iowa state uni, USA	a	-	-	-	a	-	-	-	-	-	synch with Google Health	-	-	-	-	-	-	-	-	-	-	-
126	Zou et al. - MDMIS	2006		Kingston Uni, UK	a	-	-	-		-	-	-	-	-	connectsed with EHR	-	-	-	-	-	-	-	-	-	-	-
127	Lee et al. - U-Health	2008		Seoul National University Hospital	a	-	-	-		-	-	-	-	-	web-portal	-	-	-	-	-	-	-	-	-	-	-
128	Rossi et al . DID	2010		Santa Maria Imbaro, Italy	m	-	m	m		-	-	-	-	sms		m	-	-	-	-	-	-	-	-	-	-
129	García-Sáez et al. - PA	2008		Politécnica de Madrid	a	-	m	m		-	-	m	-	export csv	synch with web-portal	m	m	-	-	-	-	-	windows	-	-	with insulin pump
130	Kim et al. - Mdoctor for DM	2006		Research Center, Seoul	a	-	a	m		personalized tips	a		-	sms, chat	synch with EHR	m	-	-	-	-	-	-	-	-	-	-
131	Lutes et al - DEMS	2006		Purdue University, USA	m	-	m	m			-		-		web-portal for GP	m	-	-	-	-	-	-	-	-	-	-
132	Fernández-Luque et al. - eDiab	2006		University of Sevilla, Spain	a	m	-	m		generic	a		-	sms	synch with EHR, web-portal	m	-	-	-	-	-	-	-	-	-	-
133	Quinn et al - WellDoc	2008		University of Maryland, USA	a	-	-	m		personalized feedback, decision support	-	-	-	http	web-server	m	-	-	-	-	-	-	-	-	-	-
134	Forjuoh, et al. - Diabetes Pilot	2010	2010	Digital Attitudes	m	m	m	m	m	-	-	m	-	email, share nutrition data	-	m	-	-	-	3.5	142	4+	iPhone	-	free	wifi synch, buggy with dates
135	O'Murchu et al. - Tag-it-Yourself	2010	2010	Interaction Design Centre	m	m	-	-	-	-	-	-	-	-	-	m	-	-	-	-	-	4+	iPhone		free	a general journaling application, info using tagging
136	Rami et al. - VIE-DIAB (2003)	2006		Medical University of Vienna	m	-	m	m	-	-	-	-	-	sms	-	m	-	-	-	-	-	-	-	-	-	-
137	Kollmann et al. - Diab-Memory	2007		Austrian Research Centers	m	-	m	m	-	-	-	-	-	-	web-portal synch	m	-	-	-	-	-	-	java	-	-	-
					-	-	-	-	-	-	-	-	-	-	-	-	-	-	-	-	-	-	-	-	-	-
					-	-	-	-	-	-	-	-	-	-	-	-	-	-	-	-	-	-	-	-	-	-
					-	-	-	-	-	-	-	-	-	-	-	-	-	-	-	-	-	-	-	-	-	-

## Sheet: rejected
			BlackBerry		iPhone		Android
		1	ACP PIER Database - Diabetes		Diabetes Health Mobile		EatSmart with Hope Warshaw
		2	Johns Hopkins POC-IT Center Diabetes Guide		Diabetes Insight		MedCalc 3000 Endocrine
		3	Diabetes Calculator		Calorie Counter - MyNetDiary		Coping with Diabetes
		4	Diabetes Risk		Calorie Counter Pro - MyNetDiary		Diabetes Control
		5	National Institutes of Health Diabetics Consultant		Eight Glasses a Day		Diabetes - BAWidgets.com
		6	American Health Journal		Diabetes Forum for Diabetics		Diabetes - simpaddico
		7	Glycemic Index Meal Planner		Understanding Disease: Diabetes & Endocrinology, Focus Medica Medical		Diabetes Glossary
		8	A Yoga Cure::: Fitness Panacea		Low Carb assistant		Conquer Diabetes
		9	ACP PIER Database - Primary Care Library Group		Carb Master Free		Diabetes Cookbook
		10	Cardiac Risk Calculator Pro		A low GI diet		Johns Hopkins Diabetes Guide
		11	HandyLogs Online		Living Medical Textbook - Diabetes		Diabetes Type 2 Guide
		12	iMobile Care - First Aid and Health		Managing Type 1 Diabetes: A guide for kids and their families		Diabetes Log Book
		13	VU Library		Carbs & Cals Lite - A visual guide to Carbohydrate & Calorie Counting		Glycemic Index
		14	PureMash_v1.0		Diabetes Health Mobile Plus		MedCalc 3000 Nutrition
		15	Child Vaccine Record		Diabetes and insulin animations		Diabetes Information
		16	HandyLogs Fitness		LCHFnytt		Physical Health Assessments
		17	HandyLogs Heart		Endrocrine Diseases		Diabetes Delicacies
		18	Health Diet Manager		Emergency aid		Diabetes Forum For Diabetics
					ICE iEmergency LITE		Screening for Albuminuria
					Miniatlas diabetes Mellitus		MedCalc 3000 Kidney
					Daily Diabetes Diary		Diabetes Jigsaw
					Carb Master Free		Diabetes Reference Value
					Kidney Diseases		ACP PIER Database - Diabetes
					TopTenDiabetesTips		Diabetes Diary - omesoft
					Diabetes Mellitus - Simpadicco LLC		Diabetes FAQ
					Diabetes Health News Reader		Healthy Kidneys
					STAT Insulin DM2		Diabetes Dictionary
					Diabetes Food Guide		Diabetes Drug Reference
					iJoggingLite		Wu-Style Taichiquan: Diabetes
					GoMeals		Vet Infusions
					Low Carbs Food Street by Feel Social		Wilford Brimley Sounds
					NovoDose		Eat This? Diet for weight loss
					My Blood Test		Food Street-Diabetic
					NovoMedLink mobileApp		Eat What? weight loss diet
					Diabetes information		FoodQuery
					Diabetic Meal Planner Pro - Glycemic index		HelpDiabetes
					Diabetes Drug Trials		Health Care Management
					Insulin Calculator		myCholesterol
					Joy Bauer Food Cures		Are U Sleepy? Sleep Apnea Risk
					The Blood and Heart Miracles		vitamin calendar
					Digestive Disorders		Rode Pasta
					InfoDek Professional Diabetes Dek		DIYgenomics
					Johns Hopkins POC-IT Center Diabetes Guide		CarbsControl Carb Tracker
					iBolusCalc		Joint Pain News
					Shop To lose: weight, etc.		Chinese Herbs
					desert Dingo		Allergies News
					Diabetes Power Show		The Children Bible
					Living well with Diabetes		Health Assessment : Life Span
					shopwell		Pre-Teen Assessments
					Redi-Reader		Parents Health Record
					Diabetes Personal Calculator		Dinner News
					iEat For life : Diabetes		Medical Calculators - Set 2
					iTeamAgenda Diabetes		Quick And Easy Yoga
					Diabetes Glossary		Health Index System
					Diabetes Office Visit		Aqa Biology B1a Revision Part1
					Diabetes Calc		MedCalc 3000 Neurology
					Diabetes Carb Counter		Medicare News
					Facts About -Diabetes		Top Ten Super Foods Rev A
					Diabetes Guide and Lowering Tips		Health Issues
					Oxford Handbook of Endocrinology and Diabetes, Second Edition		Mobile Rx Card
					diabetes Diactionary		Gazing Vs. Fast/Feast
					Eat to Beat : a Diabetes, Blood Pressure and Cholesterol game		food tester
					SiDiary		Medicaid News
					Pocket A1c		Nut Allergies News
					diabetes Control in your hand		Healing Foods
					Diabetes Type 2 Guide		Cancer News
					糖尿病中式疗法		GI Meal Planner Pro
					Diabetes mellitus i-pocketcards -Borm Bruckmeier Verlag GmbH		Impfuhr 2.0
					Coping with diabetes		ScanAvert - Subscription
					Screening for Albuminuria in Patients with Diabetes		Lunch News
					Good food for diabetes		Oats Breakfast Cookbook
					Type 1 Diabetes		Facing Obesity Meditation
					Cookbook for controlling diabetes		Morning and Evening
					Diabetes Terms		All of Grace
					Eat what? Weight loss diet		Yoga Basics Plus
					iEatHealthy - Eating Right without Dieting		DiaCalc
					Eat this instead		Delicious Diabetic Recipes
					iCarbs		Heart Disease
					The British Heart Foundation Recipe Finder		PureMash
					FoodPics Log		Vegetarian Complete Guide
					My Diet		MedCalc 3000 Complete
					Gluten Free		Fast Food News
					MedCalc 3000 Endocrine		Diet News
					Novo Nordisk HbA1c conversion calculator		Teenager Assessments
					ADA		Lebensmittel Bewerter
					Healthy Heart		KidneyDiet
					Diabetes Natural Treatment		Obesity News
					Coping with diabetes		Medical Calculators
					Insulin Dose Calculator		Breakfast News
					Diabetes Central News		Preschooler Assessments
					Diabetes mellitus i-pocketcards - Borm Bruckmeier Publishing LLC		Natural Cures & Remedies
					All About Diabetes & Glycemic Index		mineral + vitamin calendar
					HabitWatch		Fine Dining News
					Health Solutions Diabetes		Fast Fitness
					Diabetes Delicacies		Primary School Assessments
					DiabetesDietAndFoodTips		Easy Carb Counter
					InfoDek Pediatric DiabetesDek		Diabetic? Must Know Essentials
					Low Carb -News & Recipes
					Life-Health Network TV
					DiabetesMapp
					InfoDek Consumer DiabetesDek
					Guide to High-Risk Pregnancy
					Lose Weight and Kepp it Off
					iDiabetesKids
					DiabetesGuide
					Endocrine Today
					diabetic Coach
					iMobile Care
					Joslin CME
					CureDiabetes
					MediMemory Lite
					iJogging
					Stroke and Hemorrhage
					Diabetic Recipes Health Yourself
					Healthorize
					Type2Friendly
					BMI cbo
					Health Survey
					STAT ATP III Lipid Management
					BG to Insulin
					CarbsControl
					Healthy Life Labs
					Glycemic Index Control
					Get Rid of your sugar addiction
					Obesity Drug Trials
					Carbs & Cals - A visual guide
					The healthy Woman
					Carburetor
					Dialysis Apps
					Fruit and Vegetable juice Therapy
					Novo Nordisk Hiilihyraattikasikirja
					CholestrolTracker
					iDoc - Harry Lebowitz MD
					MediMemory
					H!
					Dietician-iP
					ENZYME:THE MIRACULOUS MACHINE THAT WORKS FOR AN ENTIRE LIFETIME
					Metabolic Syndrome Japanese Adult
					iMediMinder
					GluConverter
					Sweetbee carb counter
					Insulin TDD and BMI calculator
					RapidCalc Insulin Dose Calculator
					Fitting exercise into a busy schedule
					icyou Health Video
					Eater-Meter
					iLancets
					Physical Health Assessment
					1st Response Be Prepared
					DMPocket
					BasalCalc
					A1cConverter
					900 Diabetic Recipes
					NutritionDB
					Diabetic Connect
					heart Safety
					MyOutreach
					Insulin to Card ratio Calcultor
					Hypo
					i Inject
					Broteinheiten
					Glucose Monsters
					Glyndex - The nutrition guru
					myWeight
					AADE 37th Annual Meeting
					iTeamAgenda Health
					Metabolic Syndrome
					DiabetiVille
					USF Health News
					Gmooh! - The medical Reminder
					Metabolic syndrome US-EU
					STAT BMI-Obesity Chart
					Heal and Hearty Ever After fifty
					Health Search
					HHCReader
					Delicious Diabetic Recipes
					The truth about the Acai Berry
					ibeetus
					Exercise - MDWorkout.com
					Vital-Touch
					Diabetic Dosage: an insulin calculator
					Low GI Diet Tracker
					Insulin Dose Advisor ControlWizard
					Food Exchange list
					Save Liver
					Simpli Osmolality
					Central Florida Retina
					Save Kidney
					Fitness Panacea
					高血压中式疗法
					Refreshing homemade Mouth Freshners For Diwali
					Health Guide
					Delicious Diabetic Recipes - over 500 yummy recipes

## Sheet: features
	Function		Input/Output	Summary
	0	Blood Glucose	Glucometer value, pre/postprandial tagging	Users enter values and can view graphs, with low, high and normal ranges well demarcated
	1	Weight	weight scale value (kg,lbs)	Users enter values and can view graphs, can also get BMI if height is supplied
	2	Physical Activity	Activity type, intensity, duration	Highly manual task. Users have to choose activity type, intensity, duration. Varied output in graphs and smileys, or other motivational output.
	3	Diet	food eaten, estimate carbs, recommendations	Highly manual task. Users have to estimate carbs or navigate a comprehensive food menu. Output can be in graphs or other motivational output.
	4	Insulin	insulin type, amount, pre/postprandial tagging	Users enter values and can view graphs
	5	Blood Pressure	meter value	Users enter values and can view graphs
	6	Education	tips, diabetes information	Some applications had link to another application for educational material
	7	Alerts	reminder	Users enter reminders manually, and they also get reminders for postprandial testing
	8	Social Media	social data	No real integration. Some applications have a link to their social networking websites or forums.
	9	Communication	email, import/export csv, pictures, graphs	Most application allowed exporting data to a spreadsheet or emailing data or pictures
	10	PHR	health record	Those that have PHR integration synchronize the PHR with the application seamlessly.
